# Supplementary material for: Rosemary Extract-Induced Autophagy and Decrease in Accumulation of Collagen Type I in Osteogenesis Imperfecta Skin Fibroblasts
Source: Int J Mol Sci. 2022 Sep 7;23(18):10341. doi: 10.3390/ijms231810341 (PMC9499644; doi:10.3390/ijms231810341)
Supplement: Supplementary file 1 [file ijms-23-10341-s001.zip]

Archive with 1 entries (1 files):
- ijms-1890869-supplementary.pdf
